# Supplementary material for: Regulation of miR319b-Targeted SlTCP10 during the Tomato Response to Low-Potassium Stress
Source: Int J Mol Sci. 2023 Apr 11;24(8):7058. doi: 10.3390/ijms24087058 (PMC10138608; doi:10.3390/ijms24087058)
Supplement: Supplementary file 1 [file ijms-24-07058-s001.zip]

Archive with 1 entries (1 files):
- ijms-2276411-supplementary.pdf
